# Supplementary material for: Polyfunctional T follicular helper cells drive checkpoint-inhibitor diabetes and are targeted by JAK inhibitor therapy
Source: JCI Insight. 2025 Jul 8;10(13):e188843. doi: 10.1172/jci.insight.188843 (PMC12288894; doi:10.1172/jci.insight.188843)
Supplement: Supporting data values [file jciinsight-10-188843-s181.xlsx]

## Sheet: Fig. 1B (Human Tfh Skew)
	Media	Media	Media	Media	Media	Tfh Skew	Tfh Skew	Tfh Skew	Tfh Skew	Tfh Skew
No IrAEs (n=5)	1	1	1	1	1	13.707	8.31915	0.123165	6.52308	1.57857
ICI- T1DM (n=5)	1	1	1	1	1	22.0497	6.14286	18.0645	4.60714	2.40323

## Sheet: Fig. 1C. (aPD1 vs Iso Survival)
Days on Treatment	WT + Isotype (n=13)	WT + aPD1 (n=16)
27	0
25	0
25	0
25	0
25	0
25	0
38	0
27	0
25	0
10	0
10	0
38	0
31	0
7		1
10		1
7		1
7		1
10		1
14		0
7		1
10		1
10		0
10		1
38		0
10		1
10		1
14		1
27		1
31		1

## Sheet: Fig. 1D (aCD4 Survival Curve)
Duration of ICI Treatment (Days)	aCD4 + aPD1	Mock + aPD-1
50	0
50	0
50	0
50	0
30	1
23	1
23	1
44	1
23	1
23	1
16		1
16		1
12		1
16		1

## Sheet: Fig 1F. (Islet Tfh PD1)
Iso	Anti- PD-1
50.6384	1825.16
41.9524	1109.63
164.368	241.396
27.2163	452.639
0	821.961
20.2116	394.611
31.6996	428.83
0	341.479
0	719.235
0	955.519
12.9412	1401.65
17.714	2212.97
	285.303
	53.8668
	72.9389

## Sheet: Fig 1G. Tbet Bcl6 Tfh
Bcl6+ Tbet-			Bcl6+ Tbet+
Iso	Anti- PD-1		Iso	Anti- PD-1
44.5841	493.761		9.55374	75.71
23.1417	434.315		13.2239	110.553
69.8691	998.762		39.9252	103.768
249.82	291.156		84.6848	92.4304
34.3203	887.068		29.4174	163.915
	150.689			27.3981

## Sheet: Fig 1I. IL21 vs IL21IFng
	IL-21+IFNg-										IL-21+IFNg+
Iso	21.0361	32.7717	14.8409	188.424	97.9304	0	0	0			21.0361	5.46194	9.89395	53.8353	5.44058	25.3192	41.9524	153.41	27.2163	0	20.2116	0	12.9412	17.714
Anti-PD-1	316.52	251.374	39.9339	760.661	20.3823	370.724	0	0	0		155.383	53.1754	13.3113	234.835	30.5735	76.3255	1754.05	927.454	212.262	374.766	803.796	385.434	418.371	325.218	693.081	881.304	249.64	53.8668	54.7042

## Sheet: Fig. 1J. (BDC2.5+ Tfh PD-1)
ISO	Anti- PD-1
11	105
4	67
4	18
55.2332	3677.63
0	2412.25
0

## Sheet: Fig. 1K (IL21IFNg BDC2.5+ aPD1)
Iso	Anti- PD-1
34.1442	531.341
16.3961	1216.05
8.26134	367.133
9.23232	142.399
47.2193

## Sheet: Fig. 2B (IL21RKO Survival Curve
Days	IL21R KO + Isotype (n=11)	IL21R KO + aPD1 (n=10)	WT + Isotype (n=13)	WT + aPD1 (n=16)
28	0
27	0
31	0
31	0
35	0
35	0
35	0
35	0
35	0
24	0
24	0
31		0
31		0
31		0
31		0
31		0
31		0
31		0
31		0
31		0
31		0
27			0
25			0
25			0
25			0
25			0
25			0
38			0
27			0
25			0
10			0
10			0
38			0
31			0
7				1
10				1
7				1
7				1
10				1
14				0
7				1
10				1
10				0
10				1
38				0
10				1
10				1
14				1
27				1
31				1

## Sheet: Fig. 2C (IFNgKO Survival Curve)
Days	anti-PD-1 + IFNγ KO (n=13)	anti-PD-1 + WT (n=7)	Iso + IFNγ KO (n=9)	Iso + WT (n=13)
30	0
30	0
30	0
30	0
30	0
30	0
30	0
30	0
30	0
30	0
10		1
10		1
14		1
10		1
10		1
10		1
30			0
30			0
30			0
30			0
30			0
30			0
10	1
13	1
10	1
10		1
13			1
16			0
16			0
27				0
25				0
25				0
25				0
25				0
25				0
38				0
27				0
25				0
10				0
10				0
38				0
31				0

[truncated: 26 more sheets: Fig. 2E (IL21R IFNG Insulitis), Fig. 2F. MIF Quantification, Fig. 3B (Ruxo Survival Curve), Fig. 3D (Ruxo Insulitis Scores), Fig. 3E (Ruxo CD45+), Fig. 3G (Ruxo CD4, CD8, B Cell), Fig. 4A. CD44 CD4 , Fig. 4B (Tfh + Ruxo ex vivo), Fig. 4C (pSTAT3), Fig. 4D (Mix Match Skew), Fig. 4E (Tfh Skew + Ruxo - Tfh), Fig. 4F (Tfh Skew + Ruxo - TF), Fig. 4G (Tfh Human Skew + Ruxo), Supp. 1A (TCRaKO Survival), Supp Fig 1C. (pLN aPD1), Supp Fig 1D. pLN CXCR6, Supp Fig 1E. Islet CXCR6, Supp Fig 2B (BDC2.5 + - Tfh), Supp 2D (BCL6 of BDC2.5+-), Supp Fig 2F (IL21IFNg BDC2.5+-) …]
